# Supplementary material for: Influence of a Non-Ionic Surfactant in the Microstructure and Rheology of a Pickering Emulsion Stabilized by Cellulose Nanofibrils
Source: Polymers (Basel). 2021 Oct 21;13(21):3625. doi: 10.3390/polym13213625 (PMC8587742; doi:10.3390/polym13213625)
Supplement: Supplementary file 1 [file polymers-13-03625-s001.zip]

Archive with 1 entries (1 files):
- polymers-1407176-supplementary.pdf
